# Supplementary material for: 2,5-Bis(2,2,2-trifluoroethoxy)phenyl-tethered 1,3,4-Oxadiazoles Derivatives: Synthesis, In Silico Studies, and Biological Assessment as Potential Candidates for Anti-Cancer and Anti-Diabetic Agent
Source: Molecules. 2022 Dec 8;27(24):8694. doi: 10.3390/molecules27248694 (PMC9781914; doi:10.3390/molecules27248694)
Supplement: Supplementary file 1 [file molecules-27-08694-s001.zip]

Archive with 1 entries (1 files):
- molecules-2029487-supplementary.pdf
